# Supplementary material for: Impact of Censored or Penalized Data in the Genetic Evaluation of Two Longevity Indicator Traits Using Random Regression Models in North American Angus Cattle
Source: Animals (Basel). 2021 Mar 12;11(3):800. doi: 10.3390/ani11030800 (PMC8001693; doi:10.3390/ani11030800)
Supplement: Supplementary file 1 [file animals-11-00800-s001.zip]

Archive with 1 entries (1 files):
- SupplementaryMaterial_ok1.docx
